# Supplementary material for: Celine, a long interspersed nuclear element retrotransposon, colonizes in the centromeres of poplar chromosomes
Source: Plant Physiol. 2024 Apr 23;195(4):2787–98. doi: 10.1093/plphys/kiae214 (PMC11288735; doi:10.1093/plphys/kiae214)
Supplement: kiae214_Supplementary_Data [file kiae214_supplementary_data.zip]

Archive with 3 entries (3 files):
- ds1.xlsx
- pp.01582.2023-s04.pdf
- PP2023RA01582R1_Supplementary_Data.pdf
