# Supplementary material for: Celine, a long interspersed nuclear element retrotransposon, colonizes in the centromeres of poplar chromosomes
Source: Plant Physiol. 2024 Apr 23;195(4):2787–98. doi: 10.1093/plphys/kiae214 (PMC11288735; doi:10.1093/plphys/kiae214)
Supplement: kiae214_Supplementary_Data [file kiae214_supplementary_data.zip › ds1.xlsx]

## Sheet: Dataset_1
Supplementary Dataset S1. List of full-length Celine elements in P. trichocarpa
Element ID	Chr	Start	End	Strand	Flanking_5	TSD_5	TSD_3	Flanking_3	TSD_bps	Mismatch	Insertion into	TE family
Celine_full001	chr01	18418433	18424427	Plus	NA	NA	NA	NA	NA	NA	Gypsy18-PTR_I	LTR/Gypsy
Celine_full002	chr02	18422433	18428461	Minus	TATAACCCTA	GATATAGTTAAAAA	GATATAGTTAAAAA	TCTGATGAGT	14	0	Gypsy-72_PTr-LTR	LTR/Gypsy
Celine_full003	chr02	18559906	18566036	Minus	GGTTTAGCAA	GACGACTAATTTTGA	GACGACTAATTTTGA	GATATTAGTC	15	0	unknown	NA
Celine_full004	chr02	18838016	18844210	Minus	CCTTGCCCTG	GAAATTGTTCATGGA	GAAATTGTTCATGGA	GTTGGAGAAA	15	0	unknown	NA
Celine_full005*	chr02	18868825	18874940	Minus	NA	NA	NA	NA	NA	NA	POPGY1_LTR	LTR/Gypsy
Celine_full006	chr03	6123961	6130258	Minus	ACTTCCTTTT	GACTTGTGGACTTCCTA	GACTTGTGGACTTCCTA	TTTGGCTAGG	17	0	Gypsy-76_PTr-LTR	LTR/Gypsy
Celine_full007	chr03	6204463	6210558	Minus	NA	NA	NA	NA	NA	NA	Gypsy-28_PTr-LTR	LTR/Gypsy
Celine_full008	chr03	6444549	6450667	Plus	TTTGGGTCAA	TTGTAAGTGGACTTAA	TTGTAAGTGGACTTAA	TATAAGTCCA	16	0	Gypsy-27_PTr-LTR	LTR/Gypsy
Celine_full009	chr04	13104502	13110832	Plus	TGTTCTTGAA	CGAACTGAATCT	CGAACTGAATCT	GGCTTATCGA	12	0	Gypsy-28_PTr-LTR	LTR/Gypsy
Celine_full010*	chr04	13132481	13138612	Plus	TAGTGATGAT	GAAATTCAGAAGGTC	GAAATTCAGAAGGTC	CTTTTCTCTC	15	0	Pt-45	LINE/L1
Celine_full011	chr04	13895994	13902327	Minus	TTATTACTAA	GATGACATAGTAAGA	GATGACATAGTAAGA	GAGAATTTTA	15	0	POPGY1_I	LTR/Gypsy
Celine_full012	chr04	13984974	13991118	Minus	TTCCTTCATA	GAAATTGTAGTTTTGG	GAAATTGTAGTTTTGG	ATGTTTACTA	16	0	Gypsy-25_PTr-LTR	LTR/Gypsy
Celine_full013*	chr05	13535158	13541294	Minus	AAGCAAGCGA	ATTTCAAAAGTTGAC	TTTTCAAAAGTTGAC	GCAAAACATA	15	1	Gypsy-27_PTr-I	LTR/Gypsy
Celine_full014	chr05	13641016	13647179	Minus	TCTTCCAAAA	GTGGCTTAAGAA	GTGGCTTAAGAA	CTTTGTATCA	12	0	Gypsy10-PTR_I	LTR/Gypsy
Celine_full015	chr05	13693073	13700397	Plus	TGTTTGCTTG	AGGTTTTAATTCGAGGCTC	TGGTTTTAATTCGAGGCTC	AATTCTGCCG	19	1	Gypsy-28_PTr-I	LTR/Gypsy
Celine_full016	chr05	14242805	14250249	Plus	TGATAAGCAA	GAGAACTAGAAAG	GAGAACTATAAAG	GAAATGAACA	13	1	unknown	NA
Celine_full017	chr05	14331242	14338467	Minus	ATATGAGTGT	GATACAAAAATAACTTG	GATACAAAAATAACTTG	TACCTAGGCA	17	0	Gypsy-27_PTr-LTR	LTR/Gypsy
Celine_full018	chr05	14390130	14395917	Plus	GGTTTTCAAA	TATGGCACACTTCA	TATGGCACACTTCA	TTCCATGTCA	14	0	Gypsy-27_PTr-I	LTR/Gypsy
Celine_full019	chr05	14495741	14502695	Minus	GGTTTATTGA	GAGTGGAAAACGG	GAGTGGAAAACGG	ATGTTTTGGG	13	0	Gypsy-76_PTr-LTR	LTR/Gypsy
Celine_full020	chr06	15024219	15030315	Minus	TTATTTAGGA	GAATATTTAGCAACAAGGGAG	GAATATTTAGCAACAAGGGAG	GAAGTTTCCT	20	0	Gypsy-76_PTr-LTR	LTR/Gypsy
Celine_full021*	chr06	15081937	15088069	Minus	TTCTTACAAG	GATTCCTTATTCATCCTA	GATTCCTTATTCATCCTA	GCTACAACAA	18	0	Gypsy-27_PTr-LTR	LTR/Gypsy
Celine_full022	chr06	15372346	15378460	Minus	ACGAACACAC	GAAATAAAACAGAAGC	GAAATAAAACAGAAGC	GAATATTAGC	16	0	Gypsy-28_PTr-I	LTR/Gypsy
Celine_full023*	chr06	15399761	15406007	Minus	ACGAAGTAAA	GAACTTTTATTGG	GAACTTTTATTGG	GATGACCCTT	13	0	POPGY1_I	LTR/Gypsy
Celine_full024	chr07	7356435	7366057	Minus	NA	NA	NA	NA	NA	NA	Chr01:18854184..18864490_INT	LTR/Gypsy
Celine_full025	chr08	15922742	15928971	Minus	NA	NA	NA	NA	NA	NA	unknown	NA
Celine_full026	chr10	5265710	5271747	Minus	TTTGGGTCAA	TTGTAAGTGGGATC	TTGTAAGTGGGATC	ATATAAGTCC	14	0	Gypsy-27_PTr-LTR	LTR/Gypsy
Celine_full027	chr10	5304610	5310481	Minus	GTTTGTCCAA	GTATAATGCATAC	GTATAATGCATAC	CTGAATACCG	13	0	Pt-45	LINE/L1
Celine_full028	chr10	5347096	5353209	Plus	CATCAATAAA	TTGTTGACTTGCT	TTGTTGACTTTCT	ATCCTTATAG	13	1	Gypsy-27_PTr-LTR	LTR/Gypsy
Celine_full029	chr10	5360907	5367008	Minus	TGCCTTTATT	TATACTAACTCTAGACT	TATACTAACTCTAGACT	TAAGTAAACC	17	0	Gypsy-27_PTr-LTR	LTR/Gypsy
Celine_full030	chr10	5369283	5375437	Minus	AAGTAAATAA	CAAAATTCGTACA	CAAAATTCGTACA	GCCTCTGTTG	13	0	Gypsy-76_PTr-LTR	LTR/Gypsy
Celine_full031	chr10	5450994	5457108	Minus	CTTTTGGTAA	GTTTTATTTGAT	GTTTTATTTGAT	CGATGGTTAT	12	0	Gypsy-27_PTr-I	LTR/Gypsy
Celine_full032	chr10	5482837	5488926	Minus	NA	NA	NA	NA	NA	NA	POPGY1_I	LTR/Gypsy
Celine_full033	chr10	5652421	5658490	Minus	NA	NA	NA	NA	NA	NA	POPGY1_I	LTR/Gypsy
Celine_full034*	chr11	10103867	10109980	Minus	TCTTTGTAAA	TCCTTGTATTC	TCCTTGTATTC	TTAAAAGCAT	11	0	Gypsy18-PTR_I	LTR/Gypsy
Celine_full035	chr11	10166940	10173015	Minus	GACCCAGCAA	CAAATGGCTAGC	CAAAAGGCTAGC	TGACATCGGC	12	1	Gypsy10-PTR_I	LTR/Gypsy
Celine_full036	chr11	10622297	10628482	Minus	TGCCAAGCTG	GATAAGTGTGAGTTTT	GATAAGTGTGAGTTTT	GGCTCCAGCA	16	0	Gypsy-25_PTr-I	LTR/Gypsy
Celine_full037	chr12	7117710	7123812	Plus	NA	NA	NA	NA	NA	NA	Gypsy-28_PTr-I	LTR/Gypsy
Celine_full038	chr12	7336446	7342577	Plus	NA	NA	NA	NA	NA	NA	Chr19:6089511..6091222_INT	LTR/unknown
Celine_full039	chr12	7458122	7466682	Minus	NA	NA	NA	NA	NA	NA	Gypsy-27_PTr-I	LTR/Gypsy
Celine_full040	chr14	14892395	14898533	Minus	GTAGCAATAG	GAGAAGGCCTCCATAC	GAGAAGGCCTCCATAC	TTCATGTCGC	16	0	Copia-54_PTr-I	LTR/Copia
Celine_full041	chr15	5933260	5939215	Minus	AGGGTTCACT	GTTTTCTCCAAGATTT	GTTTTCTCCAAGATTT	GTTTGATCTC	16	0	POPGY1_I	LTR/Gypsy
Celine_full042	chr15	6039057	6045166	Minus	NA	NA	NA	NA	NA	NA	Gypsy-27_PTr-LTR	LTR/Gypsy
Celine_full043*	chr15	6055544	6061669	Plus	CTAAACAGTA	GAAAATTTTACGTTAACA	GAAAATTTTACGTTAACA	TCCGAATCTG	18	0	Gypsy-76_PTr-LTR	LTR/Gypsy
Celine_full044*	chr15	6232798	6238946	Minus	GATTTATATA	TATATATATATGAGC	TATATATATATGAGC	AGTACAACCC	15	0	Chr17:642649..653400_INT	LTR/unknown
Celine_full045*	chr16	8483789	8489911	Minus	NA	NA	NA	NA	NA	NA	Pt-45	LINE/L1
Celine_full046*	chr16	8819504	8825639	Minus	TAGTATTATT	GGTATTATTATTATTA	GGTATTATTATTATTA	CTTCTATTAT	16	0	POPGY1_LTR	LTR/Gypsy
Celine_full047	chr17	6629508	6635636	Minus	AACTTTACGA	GAAGATTCTATAGGTA	GAAGATTCTATAGGTA	TTTGTCTATG	16	0	Gypsy-76_PTr-LTR	LTR/Gypsy
Celine_full048	chr17	6732895	6739115	Minus	AGTCTGATAA	TATTAGATAGCTT	TATTAGATAGCTT	TAATTTATGG	13	0	POPGY2_LTR	LTR/Gypsy
Celine_full049	chr17	6800297	6806799	Minus	TCCTAGACAA	GTTTTCAAGATCTC	GTTTTCAAGATCTC	CTTGTTCTTG	14	0	unknown	NA
Celine_full050	chr17	6835786	6841391	Plus	GTTGAATGAA	TATGGCGAAGTGAAG	TATGGCAAAGTGAAG	GTTACTAAGC	15	1	Gypsy-27_PTr-I	LTR/Gypsy
Celine_full051*	chr17	7083380	7089529	Plus	GACTTACAAA	TGCACCTAGTAC	TGCACCTAGTAC	GTTTATGCGT	12	0	Gypsy-28_PTr-I	LTR/Gypsy
Celine_full052	chr18	6551619	6557667	Plus	NA	NA	NA	NA	NA	NA	Gypsy-28_PTr-LTR	LTR/Gypsy
Celine_full053*	chr18	6716958	6723062	Minus	CTAGGCAATA	GAAAATTTTCTACTAAA	GAAAATTTTCTACTAAA	ATCTGAATCT	17	0	Gypsy-76_PTr-LTR	LTR/Gypsy
Celine_full054	chr19	7111631	7117727	Plus	GATCCTTGTA	GAACTAGGAGATT	GAACTAGGAGATT	CCCAAACAAG	13	0	Gypsy-76_PTr-LTR	LTR/Gypsy
Celine_full055	chr19	7475152	7481184	Plus	NA	NA	NA	NA	NA	NA	Gypsy-25_PTr-I	LTR/Gypsy
Celine_full056*	chr19	7532079	7538157	Minus	AAACATTGTG	GAGACCTATA	GAGACCTGTA	GTTCCTCTCC	10	1	POPGY1_I	LTR/Gypsy
Celine_full057*	chr19	7596820	7602949	Minus	CTAGTCAAAA	TTCAGGCTCTTC	TTCAGGCTCTTC	TAGAAAAAGC	12	0	Gypsy13-PTR_I	LTR/Gypsy
Celine_full058	chr19	7606987	7613092	Minus	NA	NA	NA	NA	NA	NA	unknown	NA

## Sheet: Dataset_2
Supplementary Dataset S2. List of truncated Celine elements in P. trichocarpa
Element ID	Chr	Start	End	Strand	Flanking_5	TSD_5	TSD_3	Flanking_3	TSD_bps	Mismatch	Insertion into	TE family
Celine_trun001	chr01	18476352	18478036	Minus	GATATGACAA	CAGATAGAGAAAAAGAATGAGCAA	CATATAGAGAAAAAGAATGAGCAA	GAAGAGAGGG	24	1	Gypsy-29_PTr-I	LTR/Gypsy
Celine_trun002	chr01	18516172	18517966	Plus	TAAGCGTCAA	GATGGTTTCAGCT	GATGGTTTCAGCT	AAAATAGCAG	13	0	Chr11:7291471..7298470_INT	LTR/unknown
Celine_trun003	chr01	18551505	18551736	Minus	TTTTAAGGGA	TCATTCAAACC	TCATTCAAACC	TCTAATATTC	11	0	CenLine	LINE
Celine_trun004	chr01	18710675	18711905	Minus	GTGTGTTGGT	GAGATAATCTCCCTT	GAGATAATCTCCCTT	CCATGTGATA	15	0	Gypsy-27_PTr-LTR	LTR/Gypsy
Celine_trun005	chr01	18822926	18826421	Plus	GGGCGGAAAA	TGGTTAGGTTT	TGGTTAGGTTT	GAACCTGGAG	11	0	Gypsy10-PTR_I	LTR/Gypsy
Celine_trun006	chr02	18796180	18798240	Minus	CTACTACTGA	TTATTCACCATTTGA	TTATTCACCATTTGA	GATTTTTATG	15	0	Gypsy-29_PTr-I	LTR/Gypsy
Celine_trun007	chr02	18849295	18849507	Plus	CTTTTAAAGA	GAAATGGGAAAGCTT	GAAATGGGAAAGCTT	TCAACTTAAC	15	0	Gypsy18-PTR_I	LTR/Gypsy
Celine_trun008	chr02	18863218	18863770	Minus	AAGGAATCAA	TTGTGAAAGTAATGA	TTGTGAAAGTAATGA	TGAAATAAAA	15	0	scaffold_143:58919..66415_INT	LTR/unknown
Celine_trun009	chr02	18892538	18895762	Plus	CTCACGTGAA	TTTTCACTCT	TTTTCACTCT	TCCCACCCTC	10	0	Gypsy-27_PTr-I	LTR/Gypsy
Celine_trun010	chr02	18928981	18930680	Plus	GGGGTTTTCC	GTTTCCAATAGTGCTG	GTTTCCAATAGTGCTG	GTGCCTAGGT	16	0	Gypsy-27_PTr-LTR	LTR/Gypsy
Celine_trun011	chr03	6106293	6109711	Plus	GTTCGTTCAA	TAACTGAAGAATGCAA	TAACTGAAGAATGCAA	GAATCACTCT	16	0	Gypsy-28_PTr-LTR	LTR/Gypsy
Celine_trun012	chr04	13012192	13013001	Plus	ACTATTGTAA	AGGATGGTAAAACCAT	GGGATGGTAAAACCAT	CACTCTTGTA	16	1	Gypsy-27_PTr-I	LTR/Gypsy
Celine_trun013	chr04	13080473	13082665	Plus	GATCACGGAA	GATGAAACTAATCAACAAAGGGAGAACATCT	GATGAAACTAATCAACAAAGAGAGAACATCT	TCCATACATG	30	1	Gypsy-28_PTr-I	LTR/Gypsy
Celine_trun014	chr05	13435673	13435974	Minus	AATGAGGTGA	GAACAACAAAGGAAAC	CAACAACAAAGGAAAC	AGAAGAATCC	16	1	Gypsy-28_PTr-LTR	LTR/Gypsy
Celine_trun015	chr05	13451665	13453058	Plus	TAGTGAGTAA	GTTACTTAATATTG	GTTACTTAATATTG	TTATTGTTGA	14	0	unknown	LTR/Gypsy
Celine_trun016	chr05	13594415	13594959	Minus	AGGAAAAGAA	TTATTGACAA	TTATTGCCAA	ATAGGAAGTC	10	1	Gypsy-27_PTr-LTR	LTR/Gypsy
Celine_trun017	chr05	13631800	13632203	Minus	ACATAAATAA	GATATAAGTTATCT	GATATAAGTTAACT	AAGTAAAGGA	14	1	POPGY2_LTR	LTR/Gypsy
Celine_trun018	chr05	13802197	13805381	Plus	AGTTGTGAGG	TAAAAGGCGTAGTGAG	TAAAAGGCGTAGTGAG	CTTATTAGAG	16	0	Gypsy-28_PTr-I	LTR/Gypsy
Celine_trun019	chr05	14127614	14132931	Minus	CCAATAAAAA	TGCTCATGCAATA	TGCTCATGCAATA	CATCCAAGGT	13	0	Gypsy-28_PTr-I	LTR/Gypsy
Celine_trun020	chr05	14285557	14287349	Minus	TCTGTATGCG	TAAATATTTCTCCATG	TAAATATTTCTCCATG	AACCCTTTTT	16	0	EnSpm3_PT	LTR/Gypsy
Celine_trun021	chr05	14334358	14335334	Plus	AAAATCTGAA	TGGTTTCTTTAT	TGGTTTCTTTAT	GTTCTGATCA	12	0	CenLine	LINE
Celine_trun022	chr05	14348459	14349833	Plus	TACAGGAAAA	TCAATGTTAAAG	TCAATGTTAAAG	CCTCGTGGTG	12	0	Gypsy-28_PTr-I	LTR/Gypsy
Celine_trun023	chr05	14447911	14448422	Minus	TTGGTACCAA	CAAAAATAGAGG	CAAAAATAGAGG	AAACTCTGCC	12	0	unknown	LTR/Gypsy
Celine_trun024	chr05	14506697	14507170	Minus	TACTGTATAT	CATGAAAAATATTATTATGTGAATAT	CATGAGAAATATTGTTATGTGAATAT	GCCTACAAGG	26	2	unknown	NA
Celine_trun025	chr05	16781150	16782607	Minus	TTACCTAGAG	GGAAGAAGGGTAATGAC	GGAAGAAGGGTAATGAC	GCTATTTGGG	17	0	Chr10:4882066..4890493_INT	LTR/Gypsy
Celine_trun026	chr06	15031535	15031911	Minus	TTAATATATA	GTATTCTGATACGAA	GTATTCTGATACGAA	AATAACAACA	15	0	Chr15:6496197..6498736_INT	LTR/unknown
Celine_trun027	chr06	15049301	15049923	Minus	GCATTTCGTT	GACATTGATGTTAGTTGT	GACATTGATGTTAGTTGT	GTATTTTGCC	18	0	unknown	NA
Celine_trun028	chr06	15070147	15073236	Plus	AACAATGCGA	GAGTTTGTAAACCT	GAGTTTGTAAACTT	GAATATTTTA	14	1	POPGY1_I	LTR/Gypsy
Celine_trun029	chr06	15154655	15155297	Minus	TTTCCTACAA	GGACGTGACAGCTG	GGACGTGACAGCTG	GTTTTGGGAA	14	0	Gypsy-76_PTr-LTR	LTR/Gypsy
Celine_trun030	chr06	15431301	15433290	Plus	GTTCGACCAA	GTATAATGCATAC	GTATAATGCATAC	CTGAATACCG	13	0	Pt-45	LINE/L1
Celine_trun031	chr06	15440759	15440839	Plus	GTGTGTGAAA	TAATCTCCCTTCGATGGTT	TAATCTCCCTTCGATGGTT	CTTTAAAAGA	19	0	Gypsy-27_PTr-LTR	LTR/Gypsy
Celine_trun032	chr07	7237419	7242264	Minus	TGAGCAACAG	GAGAATCTAT	GAGAATCTAT	CCGAAATATG	10	0	Gypsy-27_PTr-I	LTR/Gypsy
Celine_trun033	chr07	7269259	7271450	Minus	ATACACAATA	GGTCTCCGATCCT	GGTCTCCGATCCT	CATCAAAACA	14	0	Gypsy-28_PTr-I	LTR/Gypsy
Celine_trun034	chr07	7376663	7377055	Minus	CTTGAGGTTC	GACTCCGGTCTTGTC	GACTCCGGTCTTGTC	AATTATTTAT	15	0	POPGY2_LTR	LTR/Gypsy
Celine_trun035	chr08	15592213	15592819	Minus	GAGAGAGCAT	GAGTCATTGTATAGTTC	GAGTCATTGTACAGTTC	CTATACTTCT	17	1	Gypsy-29_PTr-I	LTR/Gypsy
Celine_trun036	chr08	15643749	15644232	Minus	ACATTGGCCC	GAATCATGGCGATCTCCAT	GAATCATGGCGATCTCCAT	CTCCTTGAAA	19	0	Gypsy-27_PTr-I	LTR/Gypsy
Celine_trun037	chr08	15736975	15740392	Minus	CTGCATTTAA	GATGAACATTTA	GATGAACATTTA	CCATAAATTA	12	0	POPGY2_LTR	LTR/Gypsy
Celine_trun038	chr09	125331	128819	Minus	CATCATAGGA	GATGGAATGACAACC	GATGGAATGACAACC	TCTCTATGGT	15	0	Pt-45	LINE/L1
Celine_trun039	chr09	131633	131713	Plus	TGAATGTGAA	CATGTGTATTCTTGAAAT	CATGTGTATTCTTGAAAT	ATGTATGGTG	18	0	Gypsy-78_PTr-LTR	LTR/Gypsy
Celine_trun040	chr09	135197	136948	Plus	GTGTTAGAAA	GATGTTATGTACA	GATGTTATGTACA	TAATTGTATT	13	0	unknown	NA
Celine_trun041	chr09	202408	203387	Minus	ACCCCCGATA	GAAAGAATATGAAGT	GATAGAATATGCAGT	AGTAAGATGA	14	2	Gypsy-28_PTr-I	LTR/Gypsy
Celine_trun042	chr09	235082	235431	Minus	AGCTAAACAA	GGAAACAAAGAATGG	GGAAAGAAAGAATGG	TGCTATTTAA	15	1	Gypsy-76_PTr-LTR	LTR/Gypsy
Celine_trun043	chr09	244279	250393	Plus	GCCATGGTGT	GATTAGCTCTAATATC	GATTAGCTCTAATATC	AAATTATGCA	16	0	Chr15:6496197..6498736_INT	LTR/unknown
Celine_trun044	chr09	400320	400978	Plus	AGGGTGGTGC	GATATCGAAGCCCTA	GATATCGAAGCCCTA	GATGACTTCT	15	0	Gypsy-29_PTr-I	LTR/Gypsy
Celine_trun045	chr09	408886	409710	Minus	AGAAGGGGTA	GTACGCGTTTTCAGA	GTACGCGTTTTCAGA	CCAATTCAGC	15	0	Gypsy-27_PTr-I	LTR/Gypsy
Celine_trun046	chr10	5247898	5248457	Plus	CATCATAGTT	GGGATATTTGGCTGTT	GGGATATTTGGCTGTT	GTTTGAGTCA	15	0	Chr15:6496197..6498736_INT	LTR/unknown
Celine_trun047	chr10	5387408	5387519	Minus	GTGATGTTAA	GTTCCTTAGCTACTT	GTTCCTTAGCTACTT	TTGGAAGACC	15	0	Gypsy-28_PTr-I	LTR/Gypsy
Celine_trun048	chr10	5500188	5501215	Plus	AGCATCCAAA	TCACCATCTA	TCACCATCTA	AATCAGCATG	10	0	Gypsy-27_PTr-I	LTR/Gypsy
Celine_trun049	chr10	5540047	5541868	Minus	ATTGGTAGTT	GAAAATAAGGTTATA	GAAAATAAGGTTATA	AAGATTTTTA	15	0	unknown	LTR/Gypsy
Celine_trun050	chr10	5596989	5597318	Minus	CCTGTAAAAA	TTAAATTAAAAG	TTAAATTAAAAG	CCAATGGGCT	12	0	Chr06:1348050..1350162_LTR	LTR/Gypsy
Celine_trun051	chr10	5600529	5601927	Plus	CAATTTTAGA	GAAAATACACAATC	GAAAATACACAATC	ATGTAACTCA	15	0	Gypsy-28_PTr-I	LTR/Gypsy
Celine_trun052	chr10	5713152	5717049	Plus	TTGGGGTATT	GATTTTATGGGTCCATTT	GATTTTATGGGTCCATTT	CCTTCTTCTT	18	0	Gypsy18-PTR_I	LTR/Gypsy
Celine_trun053	chr11	10368288	10371048	Plus	ATGACTTATC	GAAAAACAACTAGCTTC	GAAAAACAACTAGCTTC	GTGGCATCAT	17	0	Gypsy-27_PTr-LTR	LTR/Gypsy
Celine_trun054	chr11	10397335	10397516	Plus	GGCAAAGCAA	TTACTACAAGTAGA	TTACTACAAGTAGA	AGGATTGGAC	14	0	Gypsy10-PTR_I	LTR/Gypsy
Celine_trun055	chr11	10470487	10470963	Minus	GATTGTATGT	GAAGCATATGTGATGCGA	GAAGCATATGTGATGCGA	ACCTCATGAT	18	0	Gypsy-28_PTr-LTR	LTR/Gypsy
Celine_trun056	chr11	10473912	10474141	Minus	TGGGGGACAT	GATGATATAGATGGT	GATTATATAGATGGT	GATTTGGATG	14	1	Gypsy-27_PTr-I	LTR/Gypsy
Celine_trun057	chr11	10485734	10486194	Plus	GTTGGGGAAA	GAACAAGAAAAGG	GAACAAGAAAAGG	CATTAATCTG	12	0	Gypsy-28_PTr-I	LTR/Gypsy
Celine_trun058	chr11	10491339	10491928	Minus	AATGTGCCCA	GACCACCTAGTAAGGCA	GACCACCTAGTAAGGCA	ATGAAGGCGT	17	0	POPGY1_I	LTR/Gypsy
Celine_trun059	chr11	10505031	10506330	Minus	ACAAACTAAA	GTACTGAAGTCT	GAACCGAAGTCT	TCAAAGAAGA	12	2	Chr05:14329941..14331554_LTR	LTR/Gypsy
Celine_trun060	chr12	7099235	7099945	Minus	CTTAAACCTC	TAGATCCAACAAAGAA	TAGATCCAACAAAGAA	ACTGTGAAGT	16	0	unknown	NA
Celine_trun061	chr12	7194520	7197145	Plus	TACCCAAATT	TTGGTCTACATC	TTGGCCTACATC	TCCTAAATCA	12	1	Gypsy-29_PTr-I	LTR/Gypsy
Celine_trun062	chr12	7203605	7203760	Plus	CGGTTTTGAG	GATGAGGCTGTAGGC	GATGAGGCTGTAGGC	CATCGGGAAG	15	0	Gypsy-27_PTr-I	LTR/Gypsy
Celine_trun063	chr12	7207656	7208529	Minus	GTTGTAGAAG	GATTCTTTTGTTTCCTTT	GATTCTTTTGTTTCCTTT	GATGTCCTCA	18	0	Gypsy-28_PTr-LTR	LTR/Gypsy
Celine_trun064	chr12	7208923	7209104	Minus	TATCATCAAA	GCTGCTGAAATTT	GCTGCTGAAATTT	TGGCTTACAT	13	0	Gypsy-28_PTr-LTR	LTR/Gypsy
Celine_trun065	chr12	7210549	7212281	Minus	TTTAGGAACT	GAAATCAACAAATCAAA	GAAATCAACAAATCAAA	GTCAATAGCC	17	0	Gypsy-28_PTr-I	LTR/Gypsy
Celine_trun066	chr12	7361471	7362187	Minus	CTATAGCAAA	TCTTCATAAGTC	TCTTCATAAGTC	TATTACAAGC	12	0	Copia-55_PTr-I	LTR/Copia
Celine_trun067	chr12	7366130	7366700	Plus	TAGCATTGTT	GATCCAGTTACATT	GATCCAGTTACATT	GTACTGTGAT	14	0	Copia-55_PTr-I	LTR/Gypsy
Celine_trun068	chr12	7470628	7471063	Plus	GTGTCTTGGT	GAGATAATCTCCCTTCGATGG	GAGATAATCTCCCTTCCATGG	TTCTCTAAAG	21	1	Gypsy-27_PTr-LTR	LTR/Gypsy
Celine_trun069	chr12	7490033	7490375	Plus	AAGGATATAA	CATGATTAATGGA	CATGATTAATGGA	GCCAAGCTCT	13	0	Gypsy-27_PTr-I	LTR/Gypsy
Celine_trun070	chr12	7634989	7636381	Plus	GAGGAGAAAA	TTGAGGCAATTCG	TTGAGGCAATTCG	AGACTGGCCA	13	0	Gypsy10-PTR_I	LTR/Gypsy
Celine_trun071	chr12	7665985	7667716	Minus	ACATCAAACA	GAGTAAGATCAGAAA	GAGTAAGATCAGAAA	CATTAAAAGT	15	0	Gypsy-27_PTr-I	LTR/Gypsy
Celine_trun072	chr15	5927023	5928088	Plus	AATAGTATTA	TTGGTATTATTATTA	TTGGTATTATTATTA	TTACTACTAC	15	0	POPGY1_LTR	LTR/Gypsy
Celine_trun073	chr15	5966918	5969771	Plus	TTAGTATAAA	TAAAGGCATAA	TAAAGGCATAA	CCAGACATGT	11	0	Gypsy-27_PTr-LTR	LTR/Gypsy
Celine_trun074	chr15	5998454	5999284	Minus	CATTGTTGCC	GATTTTCGAATCATTC	GATTTTCGAATCATTC	ACGGCACATC	16	0	Gypsy10-PTR_LTR	LTR/Gypsy
Celine_trun075	chr15	6000766	6001947	Plus	CAAGTTCCAC	GATGTTTACTATG	GATGTTTACTATG	TGGGGATGAT	13	0	unknown	NA
Celine_trun076	chr15	6082024	6082559	Plus	ACGACTTATC	GAAGAACAATTGGCTTC	GAAGAACAACTGGCTTC	GTGGCGTCAT	17	1	Gypsy-27_PTr-LTR	LTR/Gypsy
Celine_trun077	chr15	6123121	6123752	Minus	ATGTGGTGAA	GTACTAAGCAAGTA	GTACTAAGCAAGTA	TTGATTGCGT	14	0	Gypsy-27_PTr-I	LTR/Gypsy
Celine_trun078	chr15	6194019	6199338	Minus	GTTAAGTTAA	GGGACATGATGATA	GGGACATGATGATA	GATATTCGGA	14	0	unknown	NA
Celine_trun079	chr15	6251791	6254261	Minus	TCCCCATAAA	GTCTTCCAAAAGTA	GTCTTCCAAACGTA	GCTAAAGAAC	14	1	Gypsy-28_PTr-I	LTR/Gypsy
Celine_trun080	chr15	6312232	6312713	Plus	TATTCTTAGA	GAGATGTATCTTATG	GAGATGTATCTTATG	TAAAATAGAT	15	0	Copia-55_PTr-I	LTR/Copia
Celine_trun081	chr15	6341700	6342006	Minus	TAGCTAGGAT	GAATAAGGAATCCT	GAATAAGGAATCCT	TGTAAGAAAA	14	0	Gypsy-76_PTr-LTR	LTR/Gypsy
Celine_trun082	chr15	6445628	6452628	Plus	TACAATTAAT	GATTCAGAATCCTTTT	GTTTCAGAATCCTTTT	CTTATAAGGA	16	1	Gypsy-76_PTr-LTR	LTR/Gypsy
Celine_trun083	chr15	6484584	6484891	Minus	ATGGTCAGAA	CAACAAATGAATT	CAACAAATGAATT	AACCAGAATT	15	0	Gypsy10-PTR_LTR	LTR/Gypsy
Celine_trun084	chr16	8617566	8618240	Plus	TGTCGTAAAC	GGGTTTGTTTTCGCGTCAATTTTT	GGGTTTGTTTTCGCGTCAACTTTT	GAAACTCGTT	24	1	Gypsy-27_PTr-I	LTR/Gypsy
Celine_trun085	chr16	8830418	8832784	Minus	CCGCAGAAAA	CTGAACAAGGAAC	CTGAACAAGGAAC	AATTGGATCA	13	0	Gypsy-27_PTr-I	LTR/Gypsy
Celine_trun086	chr17	6544814	6545064	Plus	AAGGGGCAAA	GCAAGCTGAATCG	GCAAGCTGAATCG	CAGACATGCT	13	0	Gypsy10-PTR_I	LTR/Gypsy
Celine_trun087	chr17	6825263	6826398	Minus	TGAATGACGA	GGTGAATCAAGCTA	GGTGAATAAAGGTA	ATGTTTCTAT	14	2	Pt-45	LINE/L1
Celine_trun088	chr17	7026553	7031935	Plus	TGACTATACA	TCTTGACATAACAAC	TCTTGACATAACAAC	TCATTTTCTC	15	0	Gypsy18-PTR_I	LTR/Gypsy
Celine_trun089	chr18	6364671	6368564	Minus	AGCATATATA	GAATATGACATGACA	GAATATGACATGACA	TTTATAACAA	15	0	unknown	NA
Celine_trun090	chr18	6446428	6448519	Plus	TTCTTGCCAA	CAATCATTACCAAC	CAATCATTACCAAC	AACTTTGGAT	14	0	Chr19:6089511..6091222_INT	LTR/unknown
Celine_trun091	chr18	6599724	6599854	Minus	ATCAAGGTTT	GAATTAAAAGCTTTTA	GAATTAAAAGCTTTTA	ATAGCCCAAT	16	0	POPGY1_I	LTR/Gypsy
Celine_trun092	chr18	6763429	6764185	Minus	GGTGTCCAAA	TCCCCATCCATAT	TCCCCATCCATAT	CTTCATAAGT	13	0	Gypsy-28_PTr-I	LTR/Gypsy
Celine_trun093	chr18	6775983	6777125	Plus	TAATACTAAA	TATTGAATTTGAGGTC	TATTGAATTTGAGGTC	ATTTCGAGAT	16	0	Gypsy-28_PTr-I	LTR/Gypsy
Celine_trun094	chr19	7091407	7091488	Minus	CAATCTATAT	GGTTTAACATGCTTAACATTACACAAATT	GGTTTAACATGCTTAACATTACACAAATT	CAGTTTACTA	29	0	Gypsy-28_PTr-I	LTR/Gypsy
Celine_trun095	chr19	7097809	7099131	Minus	TAATCAAAAT	CGGCATACACA	CGGCATACACA	CCTAAGTTCT	11	0	Gypsy-29_PTr-I	LTR/Gypsy
Celine_trun096	chr19	7174556	7176882	Plus	AGCCTTATGA	GATAATTTATGAAATA	GATAATTTGTGAAATA	CACAAGATGT	16	1	Ogre-PT1_I	LTR/Gypsy
Celine_trun097	chr19	7406961	7407580	Minus	CTTCCTTAGT	GAAGTATCCCATTTTGAC	GAAGTATCCCATTTTGAC	TTCTGTAGGG	18	0	unknown	NA
Celine_trun098	chr19	7449272	7450107	Minus	GTTTCTAGGA	TTAATGAGCTGCATGG	TTAATGAGCTGCATGG	ATGGCTATAA	16	0	Gypsy-28_PTr-LTR	LTR/Gypsy
Celine_trun099	chr19	7544424	7545261	Plus	GCTAAGCAAA	TGCATGAGGCTCAAT	TGCATGAGGCTCAAT	GTCGGATGCA	15	0	unknown	NA
Celine_trun100	chr19	7551020	7551071	Plus	TTATTCTGAA	GTCTTCTTTCCTTTT	GTCTTCTTTCCTTTT	TGTAGCTAGG	15	0	Gypsy-76_PTr-LTR	LTR/Gypsy
